# Supplementary material for: Diverse selection pressures shaping the genetic architecture of behçet disease susceptibility
Source: Front Genet. 2022 Sep 30;13:983646. doi: 10.3389/fgene.2022.983646 (PMC9561091; doi:10.3389/fgene.2022.983646)
Supplement: Supplementary file 1 [file DataSheet1.zip]

Archive with 1 entries (1 files):
- SupplementalTables.docx
